# Supplementary material for: Efficacy and safety of Ophiocordyceps sinensis in the treatment of Hashimoto’s thyroiditis: a systematic review and meta-analysis
Source: Front Pharmacol. 2023 Oct 3;14:1272124. doi: 10.3389/fphar.2023.1272124 (PMC10579621; doi:10.3389/fphar.2023.1272124)
Supplement: Supplementary file 1 [file DataSheet1.zip]

Archive with 2 entries (2 files):
- Additional files (revision-2)/Supplementary materials (revision-2).docx
- Additional files (revision-2)/Table1(revision).doc
